# Supplementary material for: Ancient DNA and deep population structure in sub-Saharan African foragers
Source: Nature. 2022 Feb 23;603(7900):290–6. doi: 10.1038/s41586-022-04430-9 (PMC8907066; doi:10.1038/s41586-022-04430-9)
Supplement: Supplementary file 3 — Additional information about samples, radiocarbon dating and genomic data. [file 41586_2022_4430_MOESM3_ESM.xlsx]

## Sheet: S1 - all new samples
Supplementary Table S1. Skeletal samples collected for analysis in the present study
Site	Country	Curating Institution (1)	Accession or Catalog No.	Individual/Burial ID	Sample ID1 (museum)	Sample ID2 (lab)	Sample	Sample status (aDNA success)	Genetically based sex	Estimated age at death
Fingira 1	Malawi	MDMM	N/A	MALAPP 33604	N/A	S11019	phalanx III	success	M	subadult
Fingira 1	Malawi	MDMM	N/A	MALAPP 35480	N/A	S11020	phalanx III (likely manual)	fail		adult
Hora 1	Malawi	MDMM	N/A	Kahora 1	N/A	S19528	right petrous	success	M	infant
Hora 1	Malawi	MDMM	N/A	Kahora 2	N/A	S19529	right petrous	success	M	infant
Hora 1	Malawi	MDMM	N/A	Hora 3	N/A	S11015	right femur	fail		adult
Hora 1	Malawi	MDMM	N/A	MALAPP 34205	N/A	S13042	molar	fail		adult, heavily worn
Hora 1	Malawi	MDMM	N/A	MALAPP 32012	N/A	S17442	right tibia	fail		adult
Hora 1	Malawi	MDMM	N/A	MALAPP 28908	N/A	S17443	left tibia	fail		adult
Hora 1	Malawi	MDMM	N/A	MALAPP 28054	N/A	S17444	lower right dm2	fail		subadult
Mazinga 1	Malawi	MDMM	N/A	MALAPP 44876	N/A	S17446	right fibula	fail		adult
Mazinga 1	Malawi	MDMM	N/A	MALAPP 13651	N/A	S17447	metacarpal	fail		adult
Mazinga 1	Malawi	MDMM	N/A	MALAPP 46832	N/A	S17448	right rib	fail		adult
Mazinga 1	Malawi	MDMM	N/A	MALAPP 12877	N/A	S11021	phalanx I (pedal)	fail		adult
Mazinga 1	Malawi	MDMM	N/A	MALAPP 35649	N/A	S11023	phalanx I	fail		infant
Mtuzi	Malawi	MDMM	N/A	MTUZI2A_A	N/A	S6390	lower left m3	fail		adult
Mtuzi	Malawi	MDMM	N/A	MTUZI2A_B	N/A	S4444	left cochlea/semicircular canals	fail		adult
Mtuzi	Malawi	MDMM	N/A	MTUZI2B	N/A	S4445	lower left i2	fail		adult
Mtuzi	Malawi	MDMM	N/A	MTUZI3A	N/A	S4446	left petrous	fail		adult
Mtuzi	Malawi	MDMM	N/A	MTUZI1A	N/A	S4443	right petrous	fail		adult
Kirumi Isumbirira	Tanzania	NMT	N/A	Individual KI1	KI1.01	S14022	right upper M1	fail		juvenile
Kirumi Isumbirira	Tanzania	NMT	N/A	Individual KI1	KI1.02	not sampled	left upper I1	not sampled		juvenile
Kisese II Rockshelter	Tanzania	NMK	N/A	Individual KX4/KX5/KX6	KX5.01	S8821	right petrous	success	M	?
Kisese II Rockshelter	Tanzania	NMK	N/A	Individual KX4/KX5/KX6	KX5.02	not sampled	lower right deciduous canine	not sampled		?
Kisese II Rockshelter	Tanzania	NMK	N/A	Individual KX7/KX8	KX8.01	S8811	right petrous	fail		?
Kisese II Rockshelter	Tanzania	NMK	N/A	Individual KX7/KX8	KX8.02	not sampled	upper deciduous canine	not sampled		?
Mlambalasi Rockshelter (HwJf02)	Tanzania	NMT	2010.09.24	Skeleton B1	2010.09.24	S13976	left petrous bone	success	F	adult
Mlambalasi Rockshelter (HwJf02)	Tanzania	NMT	2010.09.71	Skeleton B1	2010.09.71	not sampled	left upper canine	not sampled		adult
Mlambalasi Rockshelter (HwJf02)	Tanzania	NMT	2002.03	Skeleton B3	2002.03	S14021	molar root	fail		adult
Mlambalasi Rockshelter (HwJf02)	Tanzania	NMT	2010.36	Skeleton B3	2010.36	not sampled	cranial bone fragment	not sampled		adult
Kalemba Rockshelter	Zambia	LM	N/A	SK2 (Context I11(16))	KLB.01.01	S10724	left petrous	fail		adult
Kalemba Rockshelter	Zambia	LM	N/A	SK2 (Context I11(16))	KLB.01.02	not sampled	left upper canine	not sampled		adult
Kalemba Rockshelter	Zambia	LM	N/A	SK4 (Context J15(13))	KLB.02.01	S10725	right petrous	fail		?
Kalemba Rockshelter	Zambia	LM	N/A	SK5 (Context K10(7))	KLB.03.01	S10726	right petrous	success	F	?
Kalemba Rockshelter	Zambia	LM	N/A	SK5 (Context K10(7))	KLB.04.01	S10833	upper premolar	fail		?
Kalemba Rockshelter	Zambia	LM	N/A	SK3 (Context I11(16))	KLB.05.01	S10086	cranial fragment	fail		infant
Leopard's Hill Cave	Zambia	LM	6995, SK15	Skeleton LH.01 (Stratum 5)	LH.01.01	S10085	cranial fragment	fail		adult?
Mumbwa Hills Cave	Zambia	NMT	N/A	Skeleton 2017.01	MC2017.01.01	S13975	upper right molar crown	fail		adult
Mumbwa Hills Cave	Zambia	NMT	N/A	Skeleton 2017.01	MC2017.01.02	not sampled	cranial fragment	not sampled		adult
(1) MDMM = Malawi Department of Museums & Monuments; NMT = National Museums of Tanzania (Dar es Salaam); NMK = National Museums of Kenya (Nairobi); LM = Livingstone Museum, Zambia

## Sheet: S2 - library information
Supplementary Table S2: Library information
Library ID	Lab individual ID	Burial ID	Skeletal Element (CBD, cranial base drilling)	Date (context-based in brackets)	Site	Country	Latitude	Longitude	UDG Treatment*	Library Protocol	mtDNA Coverage	mtDNA [Mean]/Median Seq Length	mtDNA Damage in Last Base	mtDNA Consensus Match Rate (95% CI)**	mtDNA Haplogroup	Unique 1240k SNPs Hit	Mean Coverage at 1240k SNPs	Nuclear [Mean]/Median Seq Length	Nuclear Damage in Last Base	Nuclear X Hits	Nuclear Y Hits	Sex ratio (Y/(X+Y))	Sex ratio 95% CI	Genetic Sex	SNPs for X Chr Contam. Estimate	X Chr Contam. Mean	X Chr Contam. Z-score
S10726.E1.L1	I10726	KLB.03.01	petrous	5268-5040 calBP (4480±20 BP, PSUAMS-4764)	Kalemba Rockshelter	Zambia	-14.1207	32.4992	partial	double-stranded	18.1	38	0.246	[0.962,0.987]	..	13524	0.011637	36	0.05	479	6	0.012	[0.003,0.022]	F	..	..	..
S10726.E1.L10	I10726	KLB.03.01	petrous	5268-5040 calBP (4480±20 BP, PSUAMS-4764)	Kalemba Rockshelter	Zambia	-14.1207	32.4992	USER	single-stranded	4.767	[40.5]	0.288	[0.870, 0.945]	L0d1b	29093	0.024589	[41.2]	0.363	973	22	0.022	[0.013,0.031]	F	..	..	..
S10726.E1.L11	I10726	KLB.03.01	petrous	5268-5040 calBP (4480±20 BP, PSUAMS-4764)	Kalemba Rockshelter	Zambia	-14.1207	32.4992	USER	single-stranded	3.663	[41.0]	0.286	[0.819, 0.926]	L0d1	22975	0.019264	[41.6]	0.355	754	10	0.013	[0.005,0.021]	F	..	..	..
S10726.E1.L12	I10726	KLB.03.01	petrous	5268-5040 calBP (4480±20 BP, PSUAMS-4764)	Kalemba Rockshelter	Zambia	-14.1207	32.4992	USER	single-stranded	4.145	[40.4]	0.28	[0.883, 0.960]	L0d1b2	25108	0.021166	[40.9]	0.36	814	9	0.011	[0.004,0.018]	F	..	..	..
S10726.E1.L2	I10726	KLB.03.01	petrous	5268-5040 calBP (4480±20 BP, PSUAMS-4764)	Kalemba Rockshelter	Zambia	-14.1207	32.4992	USER	single-stranded	2.138	[38.2]	0.339	[0.731,0.874]	L0d1b2	9391	0.008	[39.5]	0.212	373	0	0	[0,0]	F	..	..	..
S10726.E1.L3	I10726	KLB.03.01	petrous	5268-5040 calBP (4480±20 BP, PSUAMS-4764)	Kalemba Rockshelter	Zambia	-14.1207	32.4992	USER	single-stranded	0.6754	[38.2]	0.331	[0.666,0.883]	L0d1b2b	3021	0.002	[40]	0.196	110	2	0.018	[-0.007,0.042]	F	..	..	..
S10871.E1.L5	I10871	LAK93 C13 339 (3), SE.2	petrous	7970-7800 calBP (7090±35 BP, PSUAMS-6308)	Shum Laka	Cameroon	5.8586	10.0778	partial	double-stranded	182.7	[56.3]	0.093	[0.985,0.994]	L0a2a1	891957	3.406	[57]	0.093	62985	40530	0.392	[0.389,0.395]	M	6300	0.00561	5.724
S10871.E1.L6	I10871	LAK93 C13 339 (3), SE.2	petrous	7970-7800 calBP (7090±35 BP, PSUAMS-6308)	Shum Laka	Cameroon	5.8586	10.0778	USER	single-stranded	145.9	[60.6]	0.132	[0.983,0.992]	L0a2a1	718595	3.023	[62.9]	0.088	64858	40686	0.385	[0.383,0.388]	M	5987	0.00684	6.909
S10871.E1.L7	I10871	LAK93 C13 339 (3), SE.2	petrous	7970-7800 calBP (7090±35 BP, PSUAMS-6308)	Shum Laka	Cameroon	5.8586	10.0778	partial	double-stranded	96.89	[56.2]	0.101	[0.989,0.996]	L0a2a1	843577	1.928	[58.9]	0.1	38897	24717	0.389	[0.385,0.392]	M	4014	0.00591	4.221
S10871.E1.L8	I10871	LAK93 C13 339 (3), SE.2	petrous	7970-7800 calBP (7090±35 BP, PSUAMS-6308)	Shum Laka	Cameroon	5.8586	10.0778	minus	double-stranded	172.9	[58.8]	0.278	[0.979,0.991]	L0a2a1	781051	3.413	[59.7]	0.248	61207	40184	0.396	[0.393,0.399]	M	5837	0.00578	3.853
S10871.E1.L9	I10871	LAK93 C13 339 (3), SE.2	petrous	7970-7800 calBP (7090±35 BP, PSUAMS-6308)	Shum Laka	Cameroon	5.8586	10.0778	minus	single-stranded	171.8	[60.8]	0.234	[0.980,0.991]	L0a2a1	779882	3.212	[62.7]	0.143	68468	42696	0.384	[0.381,0.387]	M	6672	0.0113	7.062
S10872.E1.L3	I10872	LAK93 C13 212 (6), SE.I	petrous	7920-7690 calBP (6985±30 BP, PSUAMS-6307)	Shum Laka	Cameroon	5.8586	10.0778	partial	double-stranded	81.3	[55.5]	0.096	[0.988,0.995]	L0a2a1	464722	0.553	[59.3]	0.099	10734	6769	0.387	[0.38,0.394]	M	558	0.00658	1.687
S10872.E1.L4	I10872	LAK93 C13 212 (6), SE.I	petrous	7920-7690 calBP (6985±30 BP, PSUAMS-6307)	Shum Laka	Cameroon	5.8586	10.0778	USER	single-stranded	232.6	[57.8]	0.134	[0.978,0.988]	L0a2a1	395011	1.391	[63.2]	0.087	30444	18447	0.377	[0.373,0.382]	M	2906	0.0173	7.208
S10872.E1.L5	I10872	LAK93 C13 212 (6), SE.I	petrous	7920-7690 calBP (6985±30 BP, PSUAMS-6307)	Shum Laka	Cameroon	5.8586	10.0778	minus	double-stranded	98.46	[58.6]	0.299	[0.980,0.991]	L0a2a1	427201	0.651	[61.5]	0.261	12391	8009	0.393	[0.386,0.399]	M	759	0.012	2.143
S10872.E1.L6	I10872	LAK93 C13 212 (6), SE.I	petrous	7920-7690 calBP (6985±30 BP, PSUAMS-6307)	Shum Laka	Cameroon	5.8586	10.0778	minus	single-stranded	202.2	[58.7]	0.233	[0.988,0.996]	L0a2a1	366750	1.169	[63.5]	0.139	25546	15560	0.379	[0.374,0.383]	M	2349	0.0119	3.839
S10873.E1.L3	I10873	LAK91 E-16/17 (9), 4/A	petrous	3160-2970 calBP (2940±20 BP, PSUAMS-6309)	Shum Laka	Cameroon	5.8586	10.0778	partial	double-stranded	425.3	[58.1]	0.064	[0.989,0.996]	L1c2a1b	911365	4.912	[61.2]	0.063	89440	58958	0.397	[0.395,0.4]	M	7525	0.00423	5.875
S10873.E1.L4	I10873	LAK91 E-16/17 (9), 4/A	petrous	3160-2970 calBP (2940±20 BP, PSUAMS-6309)	Shum Laka	Cameroon	5.8586	10.0778	USER	single-stranded	373.2	[65.2]	0.0951	[0.987,0.995]	L1c2a1b	659018	4.221	[67.4]	0.066	90694	59472	0.396	[0.394,0.399]	M	7713	0.00521	6.513
S10873.E1.L5	I10873	LAK91 E-16/17 (9), 4/A	petrous	3160-2970 calBP (2940±20 BP, PSUAMS-6309)	Shum Laka	Cameroon	5.8586	10.0778	minus	double-stranded	372.5	[60.4]	0.245	[0.984,0.994]	L1c2a1b	831004	4.423	[63]	0.186	80277	53080	0.398	[0.395,0.401]	M	6936	0.00696	5.354
S10873.E1.L6	I10873	LAK91 E-16/17 (9), 4/A	petrous	3160-2970 calBP (2940±20 BP, PSUAMS-6309)	Shum Laka	Cameroon	5.8586	10.0778	minus	single-stranded	330.9	[65.5]	0.17	[0.987,0.997]	L1c2a1b	714698	3.302	[66.6]	0.108	71325	46454	0.394	[0.392,0.397]	M	6578	0.00659	5.069
S10874.E1.L5	I10874	LAK91 E16/17 (11), 5/B	petrous	3210-3000 calBP (2970±25 BP, PSUAMS-6310)	Shum Laka	Cameroon	5.8586	10.0778	partial	double-stranded	247	[57.4]	0.063	[0.987,0.995]	L1c2a1b	768962	1.719	[60.8]	0.063	65067	596	0.009	[0.008,0.01]	F	..	..	..
S10874.E1.L6	I10874	LAK91 E16/17 (11), 5/B	petrous	3210-3000 calBP (2970±25 BP, PSUAMS-6310)	Shum Laka	Cameroon	5.8586	10.0778	USER	single-stranded	355.5	[65.5]	0.106	[0.991,0.998]	L1c2a1b	559615	2.331	[66.9]	0.072	99903	819	0.008	[0.008,0.009]	F	..	..	..
S10874.E1.L7	I10874	LAK91 E16/17 (11), 5/B	petrous	3210-3000 calBP (2970±25 BP, PSUAMS-6310)	Shum Laka	Cameroon	5.8586	10.0778	minus	double-stranded	382.5	[58.4]	0.256	[0.988,0.998]	L1c2a1b	769622	2.909	[61.6]	0.204	107033	851	0.008	[0.007,0.008]	F	..	..	..
S10874.E1.L8	I10874	LAK91 E16/17 (11), 5/B	petrous	3210-3000 calBP (2970±25 BP, PSUAMS-6310)	Shum Laka	Cameroon	5.8586	10.0778	minus	single-stranded	358.4	[64.5]	0.177	[0.987,0.996]	L1c2a1b	607244	2.342	[66.7]	0.115	102458	690	0.007	[0.006,0.007]	F	..	..	..
S11019.E1.L1	I11019	33604	bone (phalanx)	[6200-2400 BP]	Fingira	Malawi	-10.7862	33.7654	partial	double-stranded	1.7	37	0.077	..	..	6328	0.005282	36	0.025	112	109	0.493	[0.427,0.559]	M	..	..	..
S13763.Y1.E2.L1	I13763	G5.01; Ind. 8	petrous (CBD)	[2175-1785 BP]	Gishimangeda Cave	Tanzania	-3.476	35.348	USER	single-stranded	1.088	[57.2]	0.258	[0.385, 0.732]	L3	33134	0.027962	[52.1]	0.29	1050	38	0.035	[0.024,0.046]	F	..	..	..
S13763.Y1.E3.L1	I13763	G5.01; Ind. 8	petrous (CBD)	[2175-1785 BP]	Gishimangeda Cave	Tanzania	-3.476	35.348	USER	single-stranded	0.4906	[52.1]	0.233	[0.622, 0.925]	H2a2a	9854	0.008285	[50.6]	0.27	286	31	0.098	[0.065,0.13]	F	..	..	..
S13763.Y1.E5.L1	I13763	G5.01; Ind. 8	petrous (CBD)	[2175-1785 BP]	Gishimangeda Cave	Tanzania	-3.476	35.348	USER	single-stranded	0.4919	[56.6]	0.215	[0.552, 0.879]	H2a2a	9535	0.008	[52.2]	0.266	279	25	0.082	[0.051,0.113]	F	..	..	..
S13763.Y1.E6.L1	I13763	G5.01; Ind. 8	petrous (CBD)	[2175-1785 BP]	Gishimangeda Cave	Tanzania	-3.476	35.348	USER	single-stranded	0.3402	[52.2]	0.227	[0.545, 0.912]	H2a2a1	9584	0.008099	[52.1]	0.265	323	30	0.085	[0.056,0.114]	F	..	..	..
S13763.Y1.E7.L1	I13763	G5.01; Ind. 8	petrous (CBD)	[2175-1785 BP]	Gishimangeda Cave	Tanzania	-3.476	35.348	USER	single-stranded	0.4502	[56.9]	0.214	[0.507, 0.941]	H2a2a1	10016	0.008467	[52.1]	0.259	307	27	0.081	[0.052,0.11]	F	..	..	..
S13763.Y1.E8.L1	I13763	G5.01; Ind. 8	petrous (CBD)	[2175-1785 BP]	Gishimangeda Cave	Tanzania	-3.476	35.348	USER	single-stranded	0.4103	[52.3]	0.226	[0.608, 0.915]	H2a2a	9466	0.007989	[53.2]	0.253	274	18	0.062	[0.034,0.089]	F	..	..	..
S13763.Y1.E9.L1	I13763	G5.01; Ind. 8	petrous (CBD)	[2175-1785 BP]	Gishimangeda Cave	Tanzania	-3.476	35.348	USER	single-stranded	0.6701	[57.8]	0.214	[0.521, 0.835]	L3'4	11160	0.009428	[52.6]	0.254	383	34	0.082	[0.055,0.108]	F	..	..	..
S13976.Y1.E1.L1	I13976	2010.09.24; Ind. 2	petrous	[20000-17000 BP]	Mlambalasi (HwJf02)	Tanzania	-7.59	35.5	partial	double-stranded	0.01805	[42.7]	0.167	[0.014, 0.849]	H2a2a1	551	0	[44.4]	0.15	14	0	0	[0,0]	U	..	..	..
S13976.Y1.E2.L1	I13976	2010.09.24; Ind. 2	petrous	[20000-17000 BP]	Mlambalasi (HwJf02)	Tanzania	-7.59	35.5	USER	single-stranded	0.01267	[42.0]	0.29	[0.037, 0.980]	H2a2a1	301	0.000246	[40.7]	0.362	10	0	0	[0,0]	U	..	..	..
S13976.Y1.E5.L1	I13976	2010.09.24; Ind. 2	petrous	[20000-17000 BP]	Mlambalasi (HwJf02)	Tanzania	-7.59	35.5	USER	single-stranded	0.02631	[43.6]	0.221	[0.043, 0.984]	H2a2a1	542	0.000443	[43.4]	0.29	13	1	0.071	[-0.063,0.206]	U	..	..	..
S13982.Y1.E2.L1	I13982	G6.01; Ind. 16	petrous	[2800-1600 BP]	Gishimangeda Cave	Tanzania	-3.48	35.35	USER	single-stranded	1.583	[43.7]	0.305	[0.654, 0.883]	L4b2a2	46489	0.039457	[44.7]	0.382	1618	19	0.012	[0.006,0.017]	F	..	..	..
S13982.Y1.E3.L1	I13982	G6.01; Ind. 16	petrous	[2800-1600 BP]	Gishimangeda Cave	Tanzania	-3.48	35.35	USER	single-stranded	1.676	[45.2]	0.313	[0.576, 0.827]	L3'4	49468	0.042133	[44.5]	0.383	1681	27	0.016	[0.01,0.022]	F	..	..	..
S13982.Y1.E4.L1	I13982	G6.01; Ind. 16	petrous	[2800-1600 BP]	Gishimangeda Cave	Tanzania	-3.48	35.35	USER	single-stranded	1.513	[43.4]	0.311	[0.607, 0.851]	L4b2a2	39977	0.033673	[44.2]	0.384	1463	16	0.011	[0.006,0.016]	F	..	..	..
S13982.Y1.E5.L1	I13982	G6.01; Ind. 16	petrous	[2800-1600 BP]	Gishimangeda Cave	Tanzania	-3.48	35.35	USER	single-stranded	0.095	[42.5]	0.319	[0.332, 0.956]	H2a2a	2144	0.001882	[42.2]	0.401	82	1	0.012	[-0.011,0.036]	U	..	..	..
S13982.Y1.E6.L1	I13982	G6.01; Ind. 16	petrous	[2800-1600 BP]	Gishimangeda Cave	Tanzania	-3.48	35.35	USER	single-stranded	0.1468	[44.2]	0.289	[0.349, 0.920]	H2a2a1	4133	0.003501	[44.9]	0.375	167	7	0.04	[0.011,0.069]	F	..	..	..
S13982.Y1.E7.L1	I13982	G6.01; Ind. 16	petrous	[2800-1600 BP]	Gishimangeda Cave	Tanzania	-3.48	35.35	USER	single-stranded	1.292	[43.1]	0.315	[0.505, 0.783]	L4b2a2	39214	0.03312	[44.1]	0.384	1296	13	0.01	[0.005,0.015]	F	..	..	..
S13982.Y1.E8.L1	I13982	G6.01; Ind. 16	petrous	[2800-1600 BP]	Gishimangeda Cave	Tanzania	-3.48	35.35	USER	single-stranded	1.522	[43.7]	0.314	[0.548, 0.809]	L4b2a2	43444	0.036759	[44]	0.385	1460	14	0.009	[0.005,0.014]	F	..	..	..
S13982.Y1.E9.L1	I13982	G6.01; Ind. 16	petrous	[2800-1600 BP]	Gishimangeda Cave	Tanzania	-3.48	35.35	USER	single-stranded	1.743	[43.3]	0.307	[0.601, 0.838]	L4b2a2	51452	0.043884	[43.8]	0.38	1762	20	0.011	[0.006,0.016]	F	..	..	..
S13983.Y1.E2.L1	I13983	G2017.01.01; Ind. 20	petrous	[2800-1600 BP]	Gishimangeda Cave	Tanzania	-3.48	35.35	USER	single-stranded	0.3795	[44.9]	0.277	[0.441, 0.864]	H2a2a1	10039	0.008313	[47.2]	0.33	153	137	0.472	[0.415,0.53]	M	..	..	..
S13983.Y1.E3.L1	I13983	G2017.01.01; Ind. 20	petrous	[2800-1600 BP]	Gishimangeda Cave	Tanzania	-3.48	35.35	USER	single-stranded	0.3827	[43.7]	0.285	[0.462, 0.919]	L4b2	10251	0.008512	[46.9]	0.339	182	127	0.411	[0.356,0.466]	M	..	..	..
S13983.Y1.E6.L1	I13983	G2017.01.01; Ind. 20	petrous	[2800-1600 BP]	Gishimangeda Cave	Tanzania	-3.48	35.35	USER	single-stranded	0.06808	[49.0]	0.258	[0.383, 0.960]	H2a2a1	1285	0.00108	[48.1]	0.323	21	16	0.432	[0.273,0.592]	U	..	..	..
S13983.Y1.E7.L1	I13983	G2017.01.01; Ind. 20	petrous	[2800-1600 BP]	Gishimangeda Cave	Tanzania	-3.48	35.35	USER	single-stranded	0.3918	[47.7]	0.279	[0.650, 0.983]	H2a2a1	9441	0.007848	[48.3]	0.34	177	118	0.4	[0.344,0.456]	M	..	..	..
S13983.Y1.E8.L1	I13983	G2017.01.01; Ind. 20	petrous	[2800-1600 BP]	Gishimangeda Cave	Tanzania	-3.48	35.35	USER	single-stranded	0.4339	[46.4]	0.278	[0.484, 0.925]	H2a2a1	9757	0.008091	[47.8]	0.325	175	145	0.453	[0.399,0.508]	M	..	..	..
S13983.Y1.E9.L1	I13983	G2017.01.01; Ind. 20	petrous	[2800-1600 BP]	Gishimangeda Cave	Tanzania	-3.48	35.35	USER	single-stranded	0.3748	[43.7]	0.283	[0.591, 0.959]	H2a2a1	9221	0.007665	[47.5]	0.341	173	134	0.436	[0.381,0.492]	M	..	..	..
S19528.Y1.E1.L1	I19528	47625	petrous	[16400-14000 BP]	Hora	Malawi	-11.6599	33.6419	USER	single-stranded	8.497	[43.5]	0.326	[0.930, 0.975]	L0d3	181868	0.176883	[43.9]	0.383	3322	2630	0.442	[0.429,0.454]	M	..	..	..
S19529.Y1.E1.L1	I19529	77448	petrous	[16900-15800 BP]	Hora	Malawi	-11.6599	33.6419	USER	single-stranded	4.306	[43.3]	0.365	[0.859, 0.951]	L5b	39373	0.033281	[41.7]	0.435	656	520	0.442	[0.414,0.471]	M	..	..	..
S2967.E1.L2	I2967	Hora2; UCT 243 Hora 2, 1_35	petrous	8173-7957 calBP (7230±60 BP, PSUAMS-2535)	Hora	Malawi	-11.6599	33.6419	partial	double-stranded	2.02	41	0.133	..	..	15258	0.01	41	0.045	621	15	0.024	[0.012,0.035]	F	..	..	..
S2967.E1.L3	I2967	Hora2; UCT 243 Hora 2, 1_35	petrous	8173-7957 calBP (7230±60 BP, PSUAMS-2535)	Hora	Malawi	-11.6599	33.6419	partial	double-stranded	2.02	41	0.133	..	..	19729	0.02	42	0.059	765	9	0.012	[0.004,0.019]	F	..	..	..
S4421.E1.L2	I4421	CHEN_SUB1	tooth (incisor)	uncertain	Chencherere	Malawi	-14.3758	33.8236	partial	double-stranded	532.1	48	0.027	[0.999,1.000]	L0k	68985	0.07	50	0.058	2651	46	0.017	[0.012,0.022]	F	..	..	..
S4421.E1.L3	I4421	CHEN_SUB1	tooth (incisor)	uncertain	Chencherere	Malawi	-14.3758	33.8236	partial	double-stranded	269	58	0.063	[1.000,1.000]	L0k2	114220	0.11	47	0.062	4195	55	0.013	[0.01,0.016]	F	..	..	..
S4421.E1.L4	I4421	CHEN_SUB1	tooth (incisor)	uncertain	Chencherere	Malawi	-14.3758	33.8236	partial	double-stranded	450	49	0.036	[0.999,1.000]	L0k2	17992	0.015402	46	0.025	749	5	0.007	[0.001,0.012]	F	..	..	..
S4421.E1.L5	I4421	CHEN_SUB1	tooth (incisor)	uncertain	Chencherere	Malawi	-14.3758	33.8236	partial	double-stranded	550	48	0.041	[0.999,1.000]	L0k2	26806	0.022999	47	0.033	994	9	0.009	[0.003,0.015]	F	..	..	..
S4422.E1.L2	I4422	CHEN_SUB2	bone (long bone)	5307-5054 calBP (4525±25 BP, UCIAMS-186348)	Chencherere	Malawi	-14.3758	33.8236	partial	double-stranded	8.43	42	0.476	[0.989,1.000]	L0k1	12463	0.01	43	0.077	439	14	0.031	[0.015,0.047]	F	..	..	..
S4422.E1.L3	I4422	CHEN_SUB2	bone (long bone)	5307-5054 calBP (4525±25 BP, UCIAMS-186348)	Chencherere	Malawi	-14.3758	33.8236	partial	double-stranded	2.18	52	0.074	..	L0k1	11742	0.01	42	0.08	452	12	0.026	[0.011,0.04]	F	..	..	..
S4422.E1.L4	I4422	CHEN_SUB2	bone (long bone)	5307-5054 calBP (4525±25 BP, UCIAMS-186348)	Chencherere	Malawi	-14.3758	33.8236	partial	double-stranded	8.52	42	0.078	[0.990,1.000]	L0k1	5292	0.004477	37	0.051	193	5	0.025	[0.003,0.047]	F	..	..	..
S4422.E1.L5	I4422	CHEN_SUB2	bone (long bone)	5307-5054 calBP (4525±25 BP, UCIAMS-186348)	Chencherere	Malawi	-14.3758	33.8236	partial	double-stranded	8.47	42	0.081	[0.974,0.994]	L0k1	5533	0.004646	37	0.056	158	2	0.013	[-0.005,0.03]	F	..	..	..
S4422.E1.L6	I4422	CHEN_SUB2	bone (long bone)	5307-5054 calBP (4525±25 BP, UCIAMS-186348)	Chencherere	Malawi	-14.3758	33.8236	partial	double-stranded	3.03	42	0.071	[0.920,0.999]	L0k1	4116	0.003482	37	0.053	154	3	0.019	[-0.002,0.041]	F	..	..	..
S4422.E1.L7	I4422	CHEN_SUB2	bone (long bone)	5307-5054 calBP (4525±25 BP, UCIAMS-186348)	Chencherere	Malawi	-14.3758	33.8236	partial	double-stranded	6.73	43	0.077	[0.981,0.999]	L0k1	4901	0.004137	37	0.054	165	8	0.046	[0.015,0.078]	F	..	..	..
S4426.E1.L2	I4426	FGA1	bone (long bone)	2681-2352 calBP [2681-2358 calBP (2425±20 BP, PSUAMS-1734), 2488-2352 calBP (2400±20 BP, PSUAMS-1881)]	Fingira	Malawi	-10.7862	33.7654	partial	double-stranded	187.5	44	0.049	..	L0f	767192	1.84	50	0.092	29714	457	0.015	[0.014,0.017]	F	..	..	..
S4426.E1.L3	I4426	FGA1	bone (long bone)	2681-2352 calBP [2681-2358 calBP (2425±20 BP, PSUAMS-1734), 2488-2352 calBP (2400±20 BP, PSUAMS-1881)]	Fingira	Malawi	-10.7862	33.7654	partial	double-stranded	41.3	56	0.078	[0.997,1.000]	L0f	811089	2.55	50	0.09	31314	490	0.015	[0.014,0.017]	F	..	..	..
S4426.E1.L4	I4426	FGA1	bone (long bone)	2681-2352 calBP [2681-2358 calBP (2425±20 BP, PSUAMS-1734), 2488-2352 calBP (2400±20 BP, PSUAMS-1881)]	Fingira	Malawi	-10.7862	33.7654	partial	double-stranded	195	44	0.078	[0.996,0.999]	L0f	620544	1.13724	49	0.086	23050	294	0.013	[0.011,0.014]	F	..	..	..
S4426.E1.L5	I4426	FGA1	bone (long bone)	2681-2352 calBP [2681-2358 calBP (2425±20 BP, PSUAMS-1734), 2488-2352 calBP (2400±20 BP, PSUAMS-1881)]	Fingira	Malawi	-10.7862	33.7654	partial	double-stranded	163	44	0.082	[0.997,0.999]	L0f	642311	1.23981	49	0.089	23688	272	0.011	[0.01,0.013]	F	..	..	..
S4427.E1.L2	I4427	FGA2	bone (long bone)	6180-5942 calBP (5270±25 BP, UCIAMS-186346)	Fingira	Malawi	-10.7862	33.7654	partial	double-stranded	9.65	49	0.0869	[0.979,0.998]	L0d1b	123112	0.12	50	0.069	2530	1855	0.423	[0.408,0.438]	M	..	..	..
S4427.E1.L3	I4427	FGA2	bone (long bone)	6180-5942 calBP (5270±25 BP, UCIAMS-186346)	Fingira	Malawi	-10.7862	33.7654	partial	double-stranded	9.87	49	0.118	[0.982,0.998]	L0d1b2b	138570	0.13	50	0.073	2847	2164	0.432	[0.418,0.446]	M	..	..	..
S4468.E1.L2	I4468	FGA3	bone (long bone)	6183-5991 calBP (5290±25 BP, UCIAMS-186347)	Fingira	Malawi	-10.7862	33.7654	partial	double-stranded	32.36	40	0.063	[0.997,1.000]	L0d1c	46694	0.04	43	0.045	910	644	0.414	[0.39,0.439]	M	..	..	..
S4468.E1.L3	I4468	FGA3	bone (long bone)	6183-5991 calBP (5290±25 BP, UCIAMS-186347)	Fingira	Malawi	-10.7862	33.7654	partial	double-stranded	27.8	45	0.094	[0.997,1.000]	L0d1c	68482	0.06	45	0.05	1296	1000	0.436	[0.415,0.456]	M	..	..	..
S4468.E1.L4	I4468	FGA3	bone (long bone)	6183-5991 calBP (5290±25 BP, UCIAMS-186347)	Fingira	Malawi	-10.7862	33.7654	partial	double-stranded	28.4	40	0.107	[0.997,1.000]	L0d1c	14032	0.011736	44	0.039	253	214	0.458	[0.413,0.503]	M	..	..	..
S4468.E1.L5	I4468	FGA3	bone (long bone)	6183-5991 calBP (5290±25 BP, UCIAMS-186347)	Fingira	Malawi	-10.7862	33.7654	partial	double-stranded	30.8	40	0.109	[0.998,1.000]	L0d1c	17906	0.014971	44	0.041	316	262	0.453	[0.413,0.494]	M	..	..	..
S4468.E1.L6	I4468	FGA3	bone (long bone)	6183-5991 calBP (5290±25 BP, UCIAMS-186347)	Fingira	Malawi	-10.7862	33.7654	partial	double-stranded	33.9	40	0.106	[0.999,1.000]	L0d1c	16746	0.013995	44	0.041	291	193	0.399	[0.355,0.442]	M	..	..	..
S5950.E1.L1	I5950	Mota	petrous	4525-4419 calBP (3997±29 BP, OxA-29631)	Mota Cave	Ethiopia	6.79749	38.2079	partial	double-stranded	154.4	46	0.075	[0.992,0.998]	L3x2a	657396	4.526	59	0.107	18080	14296	0.442	[0.436,0.447]	M	4246	0.004536	4.92683
S8821.E1.L1	I8821	KX5.01	petrous	7243-7007 calBP (6210±30 BP, PSUAMS-4718)	Kisese II	Tanzania	-4.49174	35.812	partial	double-stranded	71.18	48	0.135	[0.989,0.997]	L5b	804939	1.89447	46	0.131	22729	16404	0.419	[0.414,0.424]	M	3240	0.003735	2.73902
S8821.E1.L2	I8821	KX5.01	petrous	7243-7007 calBP (6210±30 BP, PSUAMS-4718)	Kisese II	Tanzania	-4.49174	35.812	partial	double-stranded	63.72	[53.5]	0.192	[0.977,0.990]	L5b2	751365	1.351	[57.9]	0.188	26681	18930	0.415	[0.411,0.42]	M	2324	0.00518	2.878
S8930.Y1.E2.L1	I8930	WRP.02.01	petrous	[5300-3700 BP]	White Rock Point	Kenya	-0.45	34.3167	USER	single-stranded	0.4413	[49.4]	0.303	[0.693, 0.985]	N	6020	0.005	[43]	0.203	103	74	0.418	[0.345,0.491]	M	..	..	..
S8930.Y1.E3.L1	I8930	WRP.02.01	petrous	[5300-3700 BP]	White Rock Point	Kenya	-0.45	34.3167	USER	single-stranded	0.1438	[41.8]	0.341	[0.311, 0.912]	H2a2a1	2487	0.002	[41.1]	0.216	47	31	0.397	[0.289,0.506]	U	..	..	..
S8930.Y1.E4.L1	I8930	WRP.02.01	petrous	[5300-3700 BP]	White Rock Point	Kenya	-0.45	34.3167	USER	single-stranded	0.285	[47.7]	0.301	[0.369, 0.867]	D1g1	3633	0.003	[42.1]	0.199	62	44	0.415	[0.321,0.509]	M	..	..	..
S8930.Y1.E5.L1	I8930	WRP.02.01	petrous	[5300-3700 BP]	White Rock Point	Kenya	-0.45	34.3167	USER	single-stranded	0.2091	[43.8]	0.321	[0.520, 0.973]	H2a2a	2968	0.002	[40.6]	0.213	67	33	0.33	[0.238,0.422]	M	..	..	..
S8930.Y1.E6.L1	I8930	WRP.02.01	petrous	[5300-3700 BP]	White Rock Point	Kenya	-0.45	34.3167	USER	single-stranded	0.1778	[50.8]	0.295	[0.565, 0.977]	H2a2a1	2353	0.002	[42.2]	0.196	45	28	0.384	[0.272,0.495]	U	..	..	..
S8930.Y1.E7.L1	I8930	WRP.02.01	petrous	[5300-3700 BP]	White Rock Point	Kenya	-0.45	34.3167	USER	single-stranded	0.2092	[47.5]	0.35	[0.465, 0.955]	L2'3'4'5'6	2054	0.002	[41.6]	0.222	49	25	0.338	[0.23,0.446]	U	..	..	..
S8930.Y1.E8.L1	I8930	WRP.02.01	petrous	[5300-3700 BP]	White Rock Point	Kenya	-0.45	34.3167	USER	single-stranded	0.235	[49.3]	0.315	[0.421, 0.934]	H2a2a1	2300	0.002	[42.3]	0.208	44	22	0.333	[0.22,0.447]	U	..	..	..
*USER = partial treatment using UDG enzyme from E. coli (for single-stranded library preparation)
**Higher match rates (maximum = 1) imply fewer apparent heterozygous sites and thus lower contamination. Estimates for lower-coverage libraries (especially < 2x coverage) should be treated with caution.

## Sheet: S3 - new c14 dates
Supplementary Table S3. Radiocarbon dates and and collagen elemental and isotopic composition obtained on human skeletal samples reported in this study
Site	Individual ID	Sample ID	Lab ID	Skeletal element	Total acid insoluble yield (mg)	% Yield	Material	fraction modern	±	D14C (‰)	±	14C age (bp)	±	Modeled cal BP range (1)	Modeled median cal BP (1)	δ13C (‰)	δ15N (‰)	%C	%N	C:N
Kalemba Rockshelter	I10726	KLB.03.01	PSUAMS-4764	petrous	21.58	0.0553333	>30kDa gelatin	0.572399	0.00128691	-427.601	1.28691	4480	20	5285-4975	5170	-18.0129	8.92913	45.6615	15.6968	3.39379
Kisese II Rockshelter	I8821	KX5.01	PSUAMS-4718	petrous	48.19	0.107089	XAD amino acids	0.461508	0.00148817	-538.492	1.48817	6210	30	7240-6985	7079	-16.2755	9.4496	8.79611	3.1038	3.30631
Mlambalasi Rockshelter	I13976	2010.09.24	N/A (failed)	petrous	…	…	…	…	…	…	…	…	…	…	…	…	…	…	…	…
Fingira	I11019	33604	N/A (insufficient material for dating)	phalanx	…	…	…	…	…	…	…	…	…	…	…	…	…	…	…	…
Hora 1	I2966	Hora 1 (UCT-242)	PSUAMS-5145	tooth (enamel)	…	…	…	…	…	…	…	8075	35	9090-8770	8985	…	…	…	…	…
Hora 1	I19528	47625	N/A (failed)	petrous	…	…	…	…	…	…	…	…	…	…	…	…	…	…	…	…
Hora 1	I19529	77448	N/A (failed)	petrous	…	…	…	…	…	…	…	…	…	…	…	…	…	…	…	…
(1) Calibrated using OxCal v.4.4 (ref. 1), and using a uniform prior to model a mixture of IntCal20 (ref. 3) and SHCal20 (ref. 2) curves. Cal BP range 2σ.
References:
1. Bronk Ramsey, C. Bayesian Analysis of Radiocarbon Dates. Radiocarbon 51, 337–360 (2009).
2. Hogg, A. G. et al. SHCal20 Southern Hemisphere Calibration, 0–55,000 Years cal BP. Radiocarbon 62, 759–778 (2020).
3. Reimer, P. J. et al. The IntCal20 Northern Hemisphere Radiocarbon Age Calibration Curve (0–55 cal kBP). Radiocarbon 62, 725–757 (2020).

## Sheet: S4 - all c14 dates
Supplementary Table S4. Radiocarbon dates on individuals (new and previously published) analysed in this study
Direct dates are reported wherever available. Where direct dates failed, this is indicated. Instead, where available, indirect dates are provided.
Site	Country	Latitude	Longitude	Individual ID	Material (if indirect)	C14 lab ID	Conventional 14C Age (BP)	±	Modeled cal BP range (1)	Modeled median cal BP (1)	Notes	Ref. for date
Ballito Bay A	South Africa	-29.53	31.22	baa001		Pta-5796	1980	20	1990-1835	1900		10
Ballito Bay B	South Africa	-29.53	31.22	bab001		Beta-398217	2110	30	2140-1940	2055	Two dates on same individual	10
Ballito Bay B	South Africa	-29.53	31.22	bab001		Pta-5803	2940	50	3220-2885	3070	Two dates on same individual	7
Chencherere	Malawi	-14.38	33.82	I4421		insufficient material	..	..	..	..	Ages reported from this site range from ~5000 - 800	3; 11
Chencherere	Malawi	-14.38	33.82	I4422		UCIAMS-186348	4525	25	5305-5050	5155		11
Faraoskop Rock Shelter	South Africa	-31.98	18.52	I9133		Pta-5283	2000	50	2055-1750	1920		11
Fingira	Malawi	-10.79	33.77	I4426		PSUAMS-1734	2425	20	2675-2350	2420	Two dates on same individual	11
Fingira	Malawi	-10.79	33.77	I4426		PSUAMS-1881	2400	20	2490-2340	2395	Two dates on same individual	11
Fingira	Malawi	-10.79	33.77	I4427		UCIAMS-186346	5270	25	6175-5930	6005		11
Fingira	Malawi	-10.79	33.77	I4468		UCIAMS-186347	5290	25	6180-5935	6070		11
Fingira	Malawi	-10.79	33.77	I11019		insufficient material	..	..	..	..	Excavated from near the surface	present study
Gishimangeda Cave	Tanzania	-3.48	35.35	I13763		failed	..	..	..	..		8
Gishimangeda Cave	Tanzania	-3.48	35.35	I13982		failed	..	..	..	..		8
Gishimangeda Cave	Tanzania	-3.48	35.35	I13983		failed	..	..	..	..		8
Hora 1	Malawi	-11.66	33.64	I2966		PSUAMS-5145	8075	35	9090-8770	8985	New date (this study) on enamel carbonate	present study
Hora 1	Malawi	-11.66	33.64	I2967		PSUAMS-2535	7230	60	8175-7935	8020		11
Hora 1	Malawi	-11.66	33.64	I19528		failed	..	..	..	..	INDIRECT 16,360 - 13,890	present study
Hora 1	Malawi	-11.66	33.64	I19529		failed	..	..	..	..	INDIRECT 16,860 - 15,815	present study
Hora 1	Malawi	-11.66	33.64	I19528/I19529	Charcoal	UGAMS-30617	8520	25	9538-9455	9501	Age of ash feature, youngest possible age for Kahora 1 and Kahora 2	present study
Hora 1	Malawi	-11.66	33.64	I19528	Land snail shell	UCIAMS-235025	12915	30	15565-15280	15415	Shell plotted in association with the bones	present study
Hora 1	Malawi	-11.66	33.64	I19528	Land snail shell	UCIAMS-235026	12180	25	14130-13890	14065	Shell plotted in association with the bones	present study
Hora 1	Malawi	-11.66	33.64	I19528	Land snail shell	UCIAMS-235027	13510	30	16390-16140	16270	Shell plotted in association with the bones	present study
Hora 1	Malawi	-11.66	33.64	I19529	Land snail shell	UCIAMS-235023	13295	25	16070-15815	15950	Shell plotted in association with the bones	present study
Hora 1	Malawi	-11.66	33.64	I19529	Land snail shell	UCIAMS-235024	13775	30	16860-16510	16665	Shell plotted in association with the bones	present study
Jawuoyo Rockshelter	Kenya	-0.07	34.67	I8808		PSUAMS-4783	1895	15	1835-1740	1790		8
Kakapel Rockshelter	Kenya	0.67	34.36	KPL001		SUERC-86057 (GU51350)	3584	28	3975-3725	3865		12
Kalemba Rockshelter	Zambia	-14.12	32.5	I10726		PSUAMS-4764	4480	20	5285-4975	5170		present study
Kisese II Rockshelter	Tanzania	-4.49	35.8	I8821		PSUAMS-4718	6210	30	7240-6985	7080		present study
Kuumbi Cave	Tanzania	-6.4	39.5	I0589		OxA-31427	1479	23	1380-1305	1340		11
Makangale Cave	Tanzania	-4.9	39.6	I1048		Beta-434912	1520	30	1505-1305	1370		11
Mlambalasi Rockshelter	Tanzania	-7.59	35.5	I13976		failed	..	..	..	..		present study
Mlambalasi Rockshelter	Tanzania	-7.59	35.5	I13976	Ostrich eggshell bead	OxA-27621	14115	55	17340-17025	17170	Associated with burial; bead at right wrist	1
Mlambalasi Rockshelter	Tanzania	-7.59	35.5	I13976	Ostrich eggshell bead	OxA-27623	14275	55	17455-17100	17330	Associated with burial	1
Mlambalasi Rockshelter	Tanzania	-7.59	35.5	I13976	Ostrich eggshell bead	OxA-27624	16690	65	20345-19940	20160	Associated with burial	1
Mota Cave	Ethiopia	6.8	38.21	I5950		OxA-29631	3997	29	4525-4300	4460		4
Nyarindi Rockshelter	Kenya	0.33	34.27	NYA002		OxA-37364	3253	23	3485-3380	3440		12
Nyarindi Rockshelter	Kenya	0.33	34.27	NYA003		failed	..	..	..	..	Second-degree relative of NYA002	12
Panga ya Saidi	Kenya	-3.7	39.7	I0595		OxA-30803	388	27	500-320	440		11
Shum Laka	Cameroon	5.86	10.08	I10872		PSUAMS-6307	6985	30	7920-7700	7795		6
Shum Laka	Cameroon	5.86	10.08	I10871		PSUAMS-6308	7090	35	7975-7795	7895		6
Shum Laka	Cameroon	5.86	10.08	I10873		PSUAMS-6309	2940	20	3160-2970	3070		6
Shum Laka	Cameroon	5.86	10.08	I10874		PSUAMS-6310	2970	25	3210-3000	3115		6
St. Helena	South Africa	-32.76	18.03	I9028		UGAMS-7255	2330	25	2360-2155	2335		11
White Rock Point	Kenya	-0.45	34.32	I8930		failed	..	..	..	..		8
White Rock Point	Kenya	-0.45	34.32	I8931		failed	..	..	..	..		8
(1) Dates recalibrated from previously published conventional ages, using OxCal v.4.4 (ref. 2), with a uniform prior to model a mixture of IntCal20 (ref. 9) and SHCal20 (ref. 5) curves. Cal BP range 2σ.
References:
1. Biittner, K. M. et al. Excavations at Mlambalasi Rockshelter: a Terminal Pleistocene to Recent Iron Age Record in Southern Tanzania. Afr. Archaeol. Rev. 34, 275–295 (2017).
2. Bronk Ramsey, C. Bayesian Analysis of Radiocarbon Dates. Radiocarbon 51, 337–360 (2009).
3. Crader, DC. Hunters in Iron Age Malawi: the Zooarchaeology of Chencherere Rockshelter. Department of Antiquities Publication, Vol. 21. Lilongwe: Malawi Government Ministry of Education and Culture (1984).
4. Gallego Llorente M. et al. Ancient Ethiopian genome reveals extensive Eurasian admixture in Eastern Africa. Science. 350(6262):820 (2015).
5. Hogg, A. G. et al. SHCal20 Southern Hemisphere Calibration, 0–55,000 Years cal BP. Radiocarbon 62, 759–778 (2020).
6. Lipson, M. et al. Ancient West African foragers in the context of African population history. Nature 577, 665–670 (2020).
7. Pfeiffer S. et al. The people behind the samples: Biographical features of past hunter-gatherers from KwaZulu-Natal who yielded aDNA. International Journal of Paleopathology 24, 158-164 (2018).
8. Prendergast, M. E. et al. Ancient DNA reveals a multistep spread of the first herders into sub-Saharan Africa. Science 365, eaaw6275 (2019).
9. Reimer, P. J. et al. The IntCal20 Northern Hemisphere Radiocarbon Age Calibration Curve (0–55 cal kBP). Radiocarbon 62, 725–757 (2020).
10. Schlebusch, C. et al. Southern African ancient genomes estimate modern human divergence to 350,000 to 260,000 years ago. Science. 358(6363):652–5 (2017).
11. Skoglund, P. et al. Reconstructing Prehistoric African Population Structure. Cell 171, 59-71.e21 (2017).
12. Wang K. et al. Ancient genomes reveal complex patterns of population movement, interaction, and replacement in sub-Saharan Africa. Sci Adv. 2020 Jun 1;6(24):eaaz0183.

## Sheet: S5 - phenotype
Supplementary Table S5: phenotype-associated SNPs
ID	Country/region	rs869051967 (T/G-14009)	rs145946881 (G/C-14010)	rs41380347 (T/G-13915)	rs41525747 (C/G-13907)	rs4988235 (﻿C/T-13910)	rs334 (HBB)	rs2814778 (DARC) Duffy negative
baa001	South Africa	0/11	0/11	0/11	0/11	0/11	0/9	0/19
bab001	South Africa	0/2	0/2	no	no	no	0/1	0/1
I0589	Tanzania (coastal)	no	no	0/6	0/4	0/5	0/18	no
I0595	Kenya (coastal)	no	no	no	no	no	0/2	no
I1048	Tanzania (coastal)	no	no	no	no	no	no	no
I10726	Zambia	no	no	no	no	no	no	no
I10871	Cameroon	0/4	0/4	0/85	0/85	0/87	0/96	9/9
I10872	Cameroon	no	no	0/11	0/10	0/9	0/7	3/3
I10873	Cameroon	0/2	0/2	0/95	0/99	0/97	0/107	8/8
I10874	Cameroon	0/4	0/4	0/40	0/41	0/40	0/79	3/3
I11019	Malawi	no	no	no	no	no	no	no
I13763	Tanzania (inland)	no	no	0/1	no	no	0/2	no
I13982	Tanzania (inland)	no	no	no	no	no	0/1	no
I13983	Tanzania (inland)	no	no	no	no	no	no	no
I19528	Malawi	no	no	no	no	no	no	no
I19529	Malawi	no	no	no	no	no	no	no
I2966	Malawi	0/1	0/1	0/2	0/2	0/2	0/1	no
I2967	Malawi	no	no	no	no	no	0/1	no
I4421	Malawi	no	no	no	no	no	0/1	no
I4422	Malawi	no	no	no	no	no	0/1	no
I4426	Malawi	0/2	0/2	0/25	0/26	0/26	0/21	0/3
I4427	Malawi	no	no	no	no	no	0/1	no
I4468	Malawi	no	no	no	no	no	0/1	0/1
I5950	Ethiopia	0/17	0/17	0/37	0/32	0/34	0/25	0/39
I8808	Kenya (western)	0/1	0/1	0/4	0/2	0/1	no	no
I8821	Tanzania (inland)	no	no	0/5	0/5	0/5	0/1	0/1
I8930	Kenya (western)	no	no	no	no	no	no	no
I8931	Kenya (western)	no	no	no	no	no	no	no
I9028	South Africa	no	no	no	no	no	0/1	0/1
I9133	South Africa	0/2	0/2	no	0/1	0/1	0/2	0/6
KPL001	Kenya (western)	no	no	0/4	0/4	0/4	0/3	no
NYA002	Kenya (western)	no	no	no	no	no	no	no
NYA003	Kenya (western)	no	no	no	no	no	no	no
Each cell shows the allele count for a given individual at the indicated SNP (#derived/total), or "no" for zero observed reads

## Sheet: S6 - mtDNA
Supplementary Table S6: mtDNA haplogroup calls
Individual ID	Country/region	Average mtDNA coverage (post trimming and QC)	Haplogroup call*	Published haplogroup call (if applicable)	Haplogrep2 rank score (confidence)	Haplogroup diagnostic mutations (per PhyloTree 17); gold color indicates found polymorphism	Not found polymorphisms	Found polymorphisms	Remaining polymorphisms
I0589	Tanzania (coastal)	181.86	L4b2a2c	L4b2a2c	0.9271	T391C C8478T T15454C	182T 195T! 709A 5460A	146T! 152T 182C! 195T 244G 247G 391C 709G! 825T 1413C 1694C 2758G 2885T 3594C 3918A 4104A 4312C 4949G 5460G! 6260A 7146A 7256C 7521G 8104C 8468C 8478T 8655C 9855G 10664C 10688G 10783C 10810T 10915T 11914G 12609C 13105A 13276A 13470G 13506C 13650C 15301A 15454C 16129G 16172C 16187C 16189T 16230A 16278C 16293T 16355T 16362C 16399G	195T 309d 523A 524C 741G 3107T 7419A 8071C 10532G 13135A
I0595	Kenya (coastal)	119.39	L4b2a2	L4b2a2	0.9113	C195T!! T1694C A4949G A10783c T16172C	182T 195T! 709A 5460A	146T! 152T 182C! 195T 244G 247G 709G! 825T 1413C 1694C 2758G 2885T 3594C 3918A 4104A 4312C 4949G 5460G! 6260A 7146A 7256C 7521G 8104C 8468C 8655C 9855G 10664C 10688G 10783C 10810T 10915T 11914G 12609C 13105A 13276A 13470G 13506C 13650C 15301A 16129G 16172C 16187C 16189T 16230A 16278C 16293T 16355T 16362C 16399G	195T 309d 523A 524C 3107T 4227G 7897A 12341T 14179G 15778T 16071T
I1048	Tanzania (coastal)	122.98	L0a4	L0a	0.874	C152T T2887C G3010A C5060T G7830A G8545A T8870C A11380G T11809C A12780G A14001G C14142T C16192T C16234T C16259a G16319A	95C 263A 2887C 5060T 7830A 11380G 12780G 14142T 16192T 16259A	73A 93G 146T 152T 185A 189G 195T 236C 263G! 1048T 2245G 3010A 3516A 4586C 5231A 5442C 5460A 5603T 6185C 8428T 8545A 8566G 8870C 9042T 9347G 9755A 9818T 10589A 11176A 11641G 11809C 12007A 12720G 14001G 14308C 15136T 15431A 16148T 16168T 16172C 16188G 16234T 16278C 16319A 16320T	310C 523A 524C 3107T 5973A 14233G 16256T 16519T
I10726	Zambia	17.85	L0d1b2b	not previously published	0.9744	C16239T	498d	263A 719A 1048T 1438A 2706A 3438A 3516A 3618C 3756G 4232C 5442C 6185C 6266G 6815C 7283C 8113A 8152A 9042T 9347G 9755A 10589A 12007A 12121C 12720G 13759A 14315T 14659T 15466A 15930A 15941C 16239T 16243C 16278C 16294T	523A 524C 15884A
I11019	Malawi	1.67	L0d1	not previously published	1	G719A G2706A G3438A A6266G G13759A	-	12007A 12121C 13759A	719A 3438A 3516A 3756G 3951A 4232C 4878T 6139T 6266G 6815C 7283C 7551G 8113A 9042T 9523C 9755A 10589A 10822A 11538T 14315T
I13763	Tanzania (inland)	4.36	L3'4	not previously reported (low coverage)	0.7766	T182C! T3594C T7256C T13650C T16278C	182T 3594C	146T 152T 182C! 195T 247G 825T 4104A 4312C 7146A 7256C 7521G 8468C 8655C 10664C 10688G 10810T 10915T 11914G 13105A 13276A 13506C 13650C 15301A 16129G 16187C 16189T 16230A 16278C	235G 310C 523A 524C 663G 868T 930A 2968G 3010A 3054A 3107T 3189T 3918A 3943G 3960A 3993C 4417C 4454A 4949G 5843G 6794G 8527G 8856A 9254G 10115C 11536T 11986T 14783C 15951G 16519T
I13982	Tanzania (inland)	9.55	L4b2a2	not previously reported (low coverage)	0.8614	C195T!! T1694C A4949G A10783c T16172C	709A 1413C 5460A 11914G 16172C 16293T	146T! 152T 182C! 195T! 195T! 244G 247G 709G! 825T 1694C 2885T 3594C 3918A 4104A 4949G 5460G! 6260A 7146A 7256C 7521G 8104C 8468C 8655C 9855G 10664C 10688G 10783C 10810T 10915T 12609C 13105A 13276A 13470G 13506C 13650C 15301A 16187C 16189T 16230A 16278C 16355T 16362C 16399G	357G 523A 524C 828T 1428A 3107T 6299G 6465A 6645T 8701A 11928G 14179G 15754T 15930A 16093C
I13983	Tanzania (inland)	3.14	L4b2	L4b2a2	0.7773	T146C! A244G A5460G! G6260A T8104C A9855G T12609C A13470G A16293t C16355T A16399G	182T 195T! 709A 5460A 16293T 16362C	146T! 152T 182C! 195T 825T 4104A 5460G! 6260A 7146A 7256C 7521G 8104C 8655C 9855G 10664C 10810T 10915T 13105A 13276A 13470G 13506C 13650C 16230A 16278C 16355T 16399G	195T 309d 523A 524C 663G 742C 1536G 2521G 6008A 6409A 6911C 6956C 8176A 9060A 10030A 11097T 11608G 12674G 15970C 16300G 16519T
I19528	Malawi	8.45	L0d3/L0d3b	not previously published	0.9201	C150T G316A T721C T1243C A2755G G5460A G5773A C6377T A8459G T8598C C9027T C9488T C11061T G13359A A15236G T15312C C16290T A16300G	5442C	150T 263A 316A 721C 1243C 1438A 2755G 3516A 5460A 5773A 6185C 6377T 6815C 8113A 8152A 8598C 9027T 9042T 9347G 9488T 10589A 11061T 12007A 12121C 13359A 15236G 15312C 15466A 16243C	94A 523A 524C 1604T 2699T 7119A 9548A 10957G 16129G 16234T
I19529	Malawi	4.8	L5b	not previously published	0.5581	T182C! G13105A A16254G C16311T	146T 152T 459.1C 7972G 12950G 16254G	182C! 3423C 7146A 10664C 10915T 11914G 12432T 13105A 13276A 16166G 16230A	523A 524C 3107T 3345C 4679C 5120G 5743T 6164T 6527G 7765G 9947A 10920T 11734G 11809C 12021C 12503C 12892C 13581C 14020C 15301A 15786A 16274A
I2966**	Malawi	1.6	L0k	L0k2	0.7716	T199C T850C T1243C G4541A T4907C A5811G A7257G T8911C C8922T G8994A A9136G A10499G A10876G C10920T C11296T T11299C A11653G G13590A T13819C G13928c T14020C T14182C T14371C T14374C A16129G A16166c C16214T C16291g	-	10876G 10920T 11296T 11299C	261T 263A 309d 601A 609T 787T 858T 909A 1048T 1211A 1216T 1932A 2000T 2026G 2046T 2098A 2175T 2259T 2380T 2448A 2464A 2477A 2491T 3010A 3046T 3060T 3152T 3255A 3391A 3539T 3609A 3700A 3814A 3913A 3967A 4015T 4148A 4229T 4284A 4365T 4376A 4413T 4450A 4467T 4541A 5238T 5293A 5300T 5324T 5821A 5840T 5867T 5961T 6032A 6065T 6111A 6140T 6573A 6639T 6795A 6797T 6857T 6910T 7027T 7206A 7216A 7232T 7246T…
I2967	Malawi	1.96	L0a2/L0a2b	L0a2	0.811	C64T A185G! G5147A A5711G G6257A 8281-8289d A8460G A11172G A16129G	263A 5711G 16188G	185G! 263G! 2245G 3516A 5147A 5231A 5442C 5460A 5603T 6185C 6257A 8460G 8566G 9042T 9347G 9818T 10589A 11172G 11176A 11641G 12007A 12720G 15136T 16172C 16278C 16320T	309d 523A 524C 1106T 1120T 1995G 2001T 2485A 2667C 2687T 3008T 7110C 9948A 10721G 10801A 11269T 14045G 14703G 16084T 16188A
I4421	Malawi	514.49	L0k2	L0k2	0.9029	T204C G9347A! C9884T G15221A T16223C G16291A	9347G 15221A 16291G	189G 199C 204C 263A 850C 1048T 1243C 3516A 4541A 4586C 4907C 5442C 5811G 6185C 7257G 8911C 8922T 8994A 9042T 9136G 9347A! 9818T 9884T 10499G 10589A 10876G 10920T 11296T 11299C 11653G 12007A 12720G 13590A 13819C 13928C 14020C 14182C 14371C 14374C 16129G 16166C 16172C 16214T 16223C 16291A	309d 523C 524G 980C 3107T 13681G 14311C 15941C 16300G
I4422	Malawi	8.15	L0k1/L0k1b	L0k1	0.931	C2836a C6938T T16209C	189G 199C	850C 1048T 1243C 2836A 3516A 4541A 4586C 4907C 5442C 5811G 6185C 6938T 7257G 8911C 8922T 8994A 9042T 9136G 9347G 9818T 10589A 10876G 10920T 11296T 11299C 11653G 12007A 12720G 13590A 13819C 13928C 14020C 14182C 14371C 14374C 16129G 16172C 16209C 16214T 16291G	204C 309d 523A 524C 1760A 3247T 4961G 4991A 14364A 14743G 15721C
I4426	Malawi	180.62	L0f/L0f3	L0f	0.7986	(G207A) C4964T T7148C T9581C C9620T A13470G C14109T C14620T T15852C C16169T C16327T T16368C	263A 16172C	73A 185A 189G 195T 263G! 1048T 2245G 3516A 4586C 4964T 5442C 5603T 6185C 7148C 9042T 9347G 9581C 9620T 9818T 10589A 11641G 12007A 12720G 13470G 14109T 14620T 15136T 15431A 15852C 16169T 16327T 16368C	310C 523A 524C 732G 1041G 1822C 2352C 3107C 3548C 4907G 5821A 7660C 10109G 10289G 11782T 13602C 13879C 14305A 14577C 15607G 16052T 16148T 16188T 16290T 16316G 16325C 16393A
I4427	Malawi	9.24	L0d1b2b	L0d1b2b	0.9633	C16239T	498d	263A 719A 1048T 1438A 2706A 3438A 3516A 3618C 3756G 4232C 5442C 6185C 6266G 6815C 7283C 8113A 8152A 8251A 9042T 9347G 9755A 10589A 12007A 12121C 12720G 13759A 14315T 14659T 15466A 15930A 15941C 16239T 16243C 16278C 16294T	308T 310C 523A 524C 5517A 15230A 15884A
I4468	Malawi	31.28	L0d1c	L0d1c	0.8752	C456T C4197T A9150G T11437C T12235C C13129T A15951G A16129G	498d	263A 456T 719A 1048T 1438A 2706A 3438A 3516A 3756G 4197T 4232C 5442C 6185C 6266G 6815C 8113A 8152A 8251A 9042T 9150G 9347G 9755A 10589A 11437C 12007A 12121C 12235C 12720G 13129T 13759A 15466A 15930A 15941C 15951G 16129G 16234T 16243C 16278C	189G 310C 523A 524C 549T 1189C 3107T 10450G 12192A 12715G 12888T 13143C 13145A 14560A 16244A 16266T
I8808	Kenya (western)	37.49	L4b2a2c	L4b2a2c	0.9173	T391C C8478T T15454C	182T 195T! 709A 5460A	146T! 152T 182C! 195T 244G 247G 391C 709G! 825T 1413C 1694C 2758G 2885T 3594C 3918A 4104A 4312C 4949G 5460G! 6260A 7146A 7256C 7521G 8104C 8468C 8478T 8655C 9855G 10664C 10688G 10783C 10810T 10915T 11914G 12609C 13105A 13276A 13470G 13506C 13650C 15301A 15454C 16129G 16172C 16187C 16189T 16230A 16278C 16293T 16355T 16362C 16399G	195T 523A 524C 4021G 8071C 10532G 11659T 16249C 16488T
I8821	Tanzania (inland)	70.52	L5b2	not previously published	0.783	C195T 459.1Cd! T1717C G1719A T2080C C2484T A3564G G3918A G4092A G4655A C4676T T4967C A6527G A7765G G7789A G7972G! T9018C T9653C T10101C C11266T T11287C T11809C A12507G G12940A G12950A! A13050G C13383T T13602C A15236G C15418T C16189T T16368C C16527T	182T 195T 2080C 2484T 3564G 4967C 9018C 11287C 12507G 12940A 12950G 16148T 16189T 16311T 16368C 16527	146T 152T 182C! 459INS! 1717C 1719A 2758G 2885T 3423C 3918A 4092A 4312C 4655A 4676T 6527G 7146A 7765G 7789A 7972G! 8468C 9653C 10101C 10664C 10915T 11266T 11809C 11914G 12432T 12950A! 13050G 13105A 13276A 13383T 13602C 15236G 15418T 16166G 16230A 16254G	523A 524C 3107T 5460A 7148C 7424G 8027A 8538C 12245C 12850G 16519T
I8930	Kenya (western)	4.3	L2a4	L2a4	0.7524	G513A T593a G9438A C13125T A16170G	146T! 150T 152T! 182T 195T! 513A 593A 7274T 7771G 8206A 10115C 11914G 16229C	146T 150C! 152T 195T 247G 825T 2416C 6752G 7146A 7175C 8468C 8655C 9221G 9438A 10664C 10688G 10810T 10915T 11914A! 11944C 13105A 13125T 13276A 13506C 13590A 13803G 14566G 16129G 16170G 16187C 16189T! 16230A 16294T 16311T! 16390A	19T 146T 152T 195T 230G 489C 523A 524C 2456A 3435T 6812C 7286C 10373A 10491G 10950A 11647T 12246A 12879C
I8931	Kenya (western)	1.92	L0a2 (likely)	L0a2 (likely)	1	G263A C1048T C3516a T5442C T6185C C9042T A9347G G10589A G12007A A12720G	-	10589A 12007A 12720G	61A 62A 146T 310C 523A 524C 3495T 4586C 4647G 5147A 5460A 5603T 5900C 5901A 6185C 6257A 6810T 8428T 8460G 9042T 9201T 9347G 9755A 10553A 12043A 15136T 15431A 16320T
KPL001	Kenya (western)	5.09	L3i1	L3i1	0.8612	A10679G T11260C C13800a G16153A	182T	146T 150T 152T 182C! 195T 247G 769G 825T 1018G 2758G 2885T 3594C 4104A 4312C 7256C 7645C 8655C 10664C 10679G 10688G 10810T 10819G 10915T 11260C 13105A 13276A 13506C 13650C 13800A 15301A 16129G 16153A 16187C 16189T 16230A 16278C 16311T	523A 524C 709A 838A 1719A 2758G 2885T 2959A 2959A 3107T 3107T 3594C 4104A 4312C 5027T 7802G 7804C 12406A 13020C 13590A 16066G 16174T 16319A
*Slash denotes evidence of haplogroups that split partially but not fully along more specific lineages (i.e., A/B means within the larger haplogroup A and some mutations shared with the more specific haplogroup B)
**Call based on damage-only reads

## Sheet: S7 - f4s
Supplementary Table S7: f4-statistics
AncSA, ancient southern African foragers. Note f4(A, B; C, D) = -f4(B, A; C, D) = -f4(A, B; D, C).
Population A	Population B	Population C	Population D	f4(A, B; C, D)	Z-score		Population A	Population B	Population C	Population D	f4(A, B; C, D)	Z-score		Population A	Population B	Population C	Population D	f4(A, B; C, D)	Z-score
I8808	KPL001	Mota	Mbuti	0.002666	5.087		I13763	I0589	Mota	AncSA	0.00416	4.09		I4426	I19529	Mota	Mbuti	-0.004334	-3.794
I8808	KPL001	AncSA	Mbuti	0.001584	4.144		I8821	I0589	Mota	AncSA	0.002356	3.679		I19529	I10726	Mota	Mbuti	0.004767	3.68
KPL001	NYA002	Mota	Mbuti	-0.001944	-2.576		I13982	I0589	Mota	AncSA	0.002902	3.673		I2966	I10726	Mota	AncSA	0.003112	3.372
I8808	I8931	Mota	Mbuti	0.003251	2.575		I0589	I1048	Mota	AncSA	-0.003465	-3.245		I4421	I4426	Mota	Mbuti	0.001942	3.295
KPL001	NYA002	AncSA	Mbuti	-0.001469	-2.418		I13763	I0589	AncSA	Mbuti	-0.002151	-2.934		I19529	I10726	Mota	AncSA	0.004722	3.123
I8808	I8931	Mota	AncSA	0.003432	2.346		I13982	I0589	Mota	Mbuti	0.00198	2.884		I2966	I4426	Mota	Mbuti	0.001453	3.102
I8808	KPL001	Mota	AncSA	0.001082	1.858		I0589	I1048	Mota	Mbuti	-0.002498	-2.816		I19528	I10726	Mota	AncSA	0.003167	3.02
I8931	NYA002	Mota	Mbuti	-0.002529	-1.796		I8821	I0589	Mota	Mbuti	0.001402	2.619		I4426	I19528	Mota	Mbuti	-0.001819	-2.954
I8931	KPL001	AncSA	Mbuti	0.001765	1.73		I13763	I0589	Mota	Mbuti	0.002009	2.426		I4427	I10726	Mota	AncSA	0.002858	2.862
I8931	NYA002	Mota	AncSA	-0.002825	-1.718		I8821	I0589	AncSA	Mbuti	-0.000954	-2.045		I4421	I10726	Mota	Mbuti	0.002374	2.825
I8808	I8930	Mota	Mbuti	0.001664	1.593		I8821	I13763	Mota	AncSA	-0.001803	-1.993		I4468	I10726	Mota	AncSA	0.003015	2.762
I8931	I8930	Mota	AncSA	-0.002862	-1.587		I13763	I13983	Mota	AncSA	0.002597	1.97		I19528	I10726	Mota	Mbuti	0.002251	2.543
I8931	KPL001	Mota	AncSA	-0.002351	-1.572		I13763	I13983	AncSA	Mbuti	-0.001838	-1.947		I2966	I19529	Mota	Mbuti	-0.002881	-2.511
I8808	I8930	AncSA	Mbuti	0.001093	1.213		I8821	I13763	AncSA	Mbuti	0.001196	1.79		I4421	I4426	AncSA	Mbuti	0.001278	2.506
I8931	I8930	Mota	Mbuti	-0.001587	-1.057		I13982	I0589	AncSA	Mbuti	-0.000922	-1.657		I4468	I19529	Mota	Mbuti	-0.003031	-2.473
I8931	NYA003	Mota	AncSA	-0.002535	-1.055		I13763	I13982	AncSA	Mbuti	-0.001229	-1.626		I4427	I19529	Mota	Mbuti	-0.002932	-2.449
I8931	NYA003	Mota	Mbuti	-0.002007	-1.015		I13983	I1048	Mota	AncSA	-0.001903	-1.442		I2966	I10726	Mota	Mbuti	0.001886	2.413
I8931	I8930	AncSA	Mbuti	0.001275	0.987		I13983	I0589	Mota	AncSA	0.001563	1.388		I4421	I10726	Mota	AncSA	0.002474	2.406
I8930	KPL001	Mota	Mbuti	0.001002	0.974		I13763	I1048	AncSA	Mbuti	-0.001184	-1.358		I2967	I19529	Mota	Mbuti	-0.003287	-2.388
I8930	NYA002	AncSA	Mbuti	-0.000978	-0.969		I8821	I1048	Mota	Mbuti	-0.001097	-1.356		I4427	I4426	Mota	Mbuti	0.001402	2.348
I8808	NYA002	Mota	Mbuti	0.000722	0.967		I13983	I0589	Mota	Mbuti	0.00125	1.319		I2966	I4426	Mota	AncSA	0.001303	2.16
KPL001	NYA003	Mota	Mbuti	-0.001422	-0.859		I0589	I1048	AncSA	Mbuti	0.000967	1.316		I4427	I10726	Mota	Mbuti	0.001835	2.147
KPL001	NYA003	AncSA	Mbuti	-0.001238	-0.859		I13763	I13982	Mota	AncSA	0.001258	1.262		I4426	I19529	Mota	AncSA	-0.002912	-2.096
I8930	NYA002	Mota	Mbuti	-0.000942	-0.795		I13983	I13982	Mota	AncSA	-0.001339	-1.188		I19528	I19529	Mota	Mbuti	-0.002516	-2.067
I8808	NYA003	Mota	Mbuti	0.001244	0.769		I8821	I1048	Mota	AncSA	-0.001109	-1.152		I2966	I4421	AncSA	Mbuti	-0.001127	-2.012
I8808	NYA002	Mota	AncSA	0.000607	0.72		I13983	I1048	Mota	Mbuti	-0.001248	-1.129		I4426	I4468	Mota	Mbuti	-0.001303	-1.987
KPL001	NYA002	Mota	AncSA	-0.000475	-0.556		I8821	I13982	Mota	Mbuti	-0.000578	-0.963		I4421	I19529	Mota	Mbuti	-0.002393	-1.979
I8930	KPL001	AncSA	Mbuti	0.000491	0.542		I8821	I13983	AncSA	Mbuti	-0.000642	-0.831		I4426	I10726	Mota	AncSA	0.00181	1.971
I8808	NYA003	Mota	AncSA	0.000898	0.465		I8821	I13982	Mota	AncSA	-0.000545	-0.807		I4426	I10726	AncSA	Mbuti	-0.001377	-1.951
I8808	I8930	Mota	AncSA	0.00057	0.46		I8821	I13763	Mota	Mbuti	-0.000607	-0.802		I4422	I4426	AncSA	Mbuti	0.001888	1.945
I8931	KPL001	Mota	Mbuti	-0.000585	-0.455		I13983	I13982	AncSA	Mbuti	0.000609	0.758		I2967	I19529	Mota	AncSA	-0.003153	-1.933
I8930	NYA003	AncSA	Mbuti	-0.000747	-0.446		I13983	I13982	Mota	Mbuti	-0.00073	-0.745		I4468	I10726	Mota	Mbuti	0.001736	1.92
I8930	KPL001	Mota	AncSA	0.000511	0.412		I8821	I13983	Mota	AncSA	0.000793	0.738		I4426	I19528	Mota	AncSA	-0.001357	-1.826
NYA002	NYA003	Mota	Mbuti	0.000523	0.303		I13763	I13983	Mota	Mbuti	0.000759	0.691		I4422	I19529	Mota	Mbuti	-0.002729	-1.799
I8931	NYA003	AncSA	Mbuti	0.000528	0.302		I13983	I1048	AncSA	Mbuti	0.000654	0.686		I4422	I19529	Mota	AncSA	-0.003195	-1.758
I8931	NYA002	AncSA	Mbuti	0.000296	0.266		I13763	I1048	Mota	AncSA	0.000694	0.564		I19529	I11019	Mota	Mbuti	0.00483	1.733
I8808	NYA003	AncSA	Mbuti	0.000347	0.245		I13982	I1048	Mota	Mbuti	-0.000518	-0.557		I2966	I4422	AncSA	Mbuti	-0.001738	-1.719
I8930	NYA003	Mota	Mbuti	-0.000419	-0.227		I13982	I1048	Mota	AncSA	-0.000564	-0.542		I2966	I10726	AncSA	Mbuti	-0.001227	-1.706
I8808	NYA002	AncSA	Mbuti	0.000115	0.19		I13763	I1048	Mota	Mbuti	-0.000489	-0.487		I4421	I4468	AncSA	Mbuti	0.00118	1.687
I8808	I8931	AncSA	Mbuti	-0.000181	-0.179		I13983	I0589	AncSA	Mbuti	-0.000313	-0.379		I4422	I4468	AncSA	Mbuti	0.00179	1.687
NYA002	NYA003	AncSA	Mbuti	0.000232	0.155		I8821	I13983	Mota	Mbuti	0.000152	0.168		I19529	I11019	Mota	AncSA	0.005572	1.634
I8930	NYA003	Mota	AncSA	0.000327	0.142		I8821	I13982	AncSA	Mbuti	-3.3e-05	-0.07		I4422	I10726	Mota	Mbuti	0.002038	1.632
NYA002	NYA003	Mota	AncSA	0.000291	0.14		I13982	I1048	AncSA	Mbuti	4.5e-05	0.062		I2967	I4426	AncSA	Mbuti	0.001288	1.573
KPL001	NYA003	Mota	AncSA	-0.000184	-0.094		I13763	I13982	Mota	Mbuti	2.9e-05	0.034		I4427	I4421	AncSA	Mbuti	-0.000924	-1.561
I8930	NYA002	Mota	AncSA	3.6e-05	0.026		I8821	I1048	AncSA	Mbuti	1.2e-05	0.019		I4427	I4426	Mota	AncSA	0.001048	1.533
														I4468	I10726	AncSA	Mbuti	-0.001279	-1.523
														I4421	I19529	Mota	AncSA	-0.002248	-1.508
														I4427	I4422	AncSA	Mbuti	-0.001534	-1.506
														I4426	I4468	Mota	AncSA	-0.001205	-1.448
														I4422	I4426	Mota	Mbuti	0.001605	1.446
														I2966	I2967	AncSA	Mbuti	-0.001138	-1.411
														I4426	I19529	AncSA	Mbuti	-0.001422	-1.363
														I2966	I2967	Mota	AncSA	0.001543	1.361
														I4427	I10726	AncSA	Mbuti	-0.001023	-1.36
														I2967	I10726	Mota	Mbuti	0.00148	1.34
														I2967	I19528	Mota	AncSA	-0.001598	-1.338
														I4422	I19528	AncSA	Mbuti	0.001426	1.332
														I4427	I19529	Mota	AncSA	-0.001864	-1.283
														I2967	I4468	AncSA	Mbuti	0.00119	1.276
														I19528	I11019	Mota	AncSA	0.004016	1.257
														I2966	I19529	AncSA	Mbuti	-0.001272	-1.254
														I2966	I11019	Mota	AncSA	0.003962	1.24
														I4468	I19529	AncSA	Mbuti	-0.001324	-1.229
														I2967	I10726	Mota	AncSA	0.001569	1.207
														I4421	I19528	AncSA	Mbuti	0.000816	1.204
														I4468	I11019	Mota	AncSA	0.003865	1.199
														I4468	I19529	Mota	AncSA	-0.001707	-1.189
														I2967	I4426	Mota	Mbuti	0.001047	1.188
														I2966	I19529	Mota	AncSA	-0.00161	-1.173
														I4427	I11019	Mota	AncSA	0.003708	1.173
														I2966	I4422	Mota	AncSA	0.001585	1.163
														I4422	I19528	Mota	AncSA	-0.001639	-1.156
														I2967	I4468	Mota	AncSA	-0.001446	-1.148
														I19528	I10726	AncSA	Mbuti	-0.000915	-1.131
														I4427	I2967	AncSA	Mbuti	-0.000934	-1.088
														I4427	I2967	Mota	AncSA	0.001289	1.076
														I19528	I19529	Mota	AncSA	-0.001555	-1.074
														I4421	I11019	Mota	AncSA	0.003323	1.034
														I4422	I4468	Mota	AncSA	-0.001488	-1.026
														I4427	I19529	AncSA	Mbuti	-0.001068	-1.011
														I4422	I10726	Mota	AncSA	0.001527	1.009
														I4427	I4422	Mota	AncSA	0.001331	0.967
														I2967	I4421	Mota	Mbuti	-0.000894	-0.95
														I4426	I11019	AncSA	Mbuti	-0.002164	-0.927
														I4421	I4426	Mota	AncSA	0.000664	0.926
														I4421	I11019	Mota	Mbuti	0.002437	0.914
														I2967	I19528	AncSA	Mbuti	0.000826	0.901
														I19528	I11019	Mota	Mbuti	0.002314	0.877
														I4468	I11019	AncSA	Mbuti	-0.002066	-0.87
														I19528	I19529	AncSA	Mbuti	-0.00096	-0.869
														I2966	I11019	AncSA	Mbuti	-0.002014	-0.854
														I2966	I4421	Mota	AncSA	0.000639	0.841
														I4421	I4468	Mota	Mbuti	0.000639	0.838
														I4426	I11019	Mota	AncSA	0.002659	0.838
														I2966	I4421	Mota	Mbuti	-0.000489	-0.806
														I2967	I19528	Mota	Mbuti	-0.000771	-0.795
														I4426	I19528	AncSA	Mbuti	-0.000462	-0.779
														I4427	I11019	AncSA	Mbuti	-0.00181	-0.77
														I4421	I19528	Mota	AncSA	-0.000693	-0.767
														I2967	I4421	Mota	AncSA	-0.000905	-0.756
														I4422	I11019	Mota	Mbuti	0.002101	0.752
														I4427	I4421	Mota	Mbuti	-0.000539	-0.743
														I2966	I11019	Mota	Mbuti	0.001948	0.739
														I2967	I11019	Mota	AncSA	0.002419	0.731
														I4427	I4426	AncSA	Mbuti	0.000354	0.728
														I4427	I11019	Mota	Mbuti	0.001898	0.721
														I19528	I11019	AncSA	Mbuti	-0.001702	-0.716
														I4422	I11019	Mota	AncSA	0.002377	0.703
														I4468	I11019	Mota	Mbuti	0.001798	0.672
														I4468	I19528	Mota	Mbuti	-0.000516	-0.667
														I4421	I4422	Mota	AncSA	0.000946	0.665
														I2966	I19528	Mota	Mbuti	-0.000366	-0.578
														I4421	I4422	AncSA	Mbuti	-0.00061	-0.576
														I2967	I11019	Mota	Mbuti	0.001543	0.574
														I4426	I10726	Mota	Mbuti	0.000433	0.572
														I4421	I4468	Mota	AncSA	-0.000541	-0.558
														I4427	I19528	Mota	Mbuti	-0.000416	-0.556
														I2966	I19528	AncSA	Mbuti	-0.000311	-0.511
														I4468	I19528	AncSA	Mbuti	-0.000364	-0.493
														I2967	I4422	AncSA	Mbuti	-0.0006	-0.487
														I4427	I4421	Mota	AncSA	0.000384	0.447
														I2966	I2967	Mota	Mbuti	0.000406	0.446
														I4422	I10726	AncSA	Mbuti	0.000511	0.446
														I2967	I4422	Mota	Mbuti	-0.000558	-0.419
														I4427	I4468	AncSA	Mbuti	0.000256	0.394
														I4427	I2966	AncSA	Mbuti	0.000204	0.384
														I4421	I11019	AncSA	Mbuti	-0.000886	-0.376
														I4427	I2967	Mota	Mbuti	0.000355	0.366
														I2967	I11019	AncSA	Mbuti	-0.000876	-0.359
														I4427	I19528	Mota	AncSA	-0.000309	-0.342
														I2966	I4426	AncSA	Mbuti	0.00015	0.339
														I4427	I2966	Mota	AncSA	-0.000254	-0.333
														I10726	I11019	AncSA	Mbuti	-0.000787	-0.327
														I4422	I19529	AncSA	Mbuti	0.000466	0.325
														I19529	I11019	AncSA	Mbuti	-0.000742	-0.295
														I4421	I4422	Mota	Mbuti	0.000336	0.285
														I10726	I11019	Mota	AncSA	0.00085	0.261
														I4422	I4468	Mota	Mbuti	0.000302	0.258
														I2967	I4468	Mota	Mbuti	-0.000256	-0.255
														I2966	I4468	Mota	Mbuti	0.00015	0.219
														I2967	I4426	Mota	AncSA	-0.000241	-0.217
														I4422	I4426	Mota	AncSA	-0.000282	-0.215
														I4426	I11019	Mota	Mbuti	0.000495	0.19
														I4422	I19528	Mota	Mbuti	-0.000213	-0.182
														I4427	I4422	Mota	Mbuti	-0.000203	-0.177
														I4427	I4468	Mota	AncSA	-0.000157	-0.17
														I4426	I4468	AncSA	Mbuti	-9.8e-05	-0.167
														I4421	I19528	Mota	Mbuti	0.000123	0.165
														I4427	I19528	AncSA	Mbuti	-0.000108	-0.163
														I4468	I19528	Mota	AncSA	-0.000152	-0.16
														I2966	I4422	Mota	Mbuti	-0.000153	-0.137
														I4427	I4468	Mota	Mbuti	9.9e-05	0.135
														I4421	I19529	AncSA	Mbuti	-0.000144	-0.131
														I4421	I10726	AncSA	Mbuti	-9.9e-05	-0.127
														I2966	I4468	Mota	AncSA	9.7e-05	0.118
														I2967	I19529	AncSA	Mbuti	-0.000134	-0.109
														I4422	I11019	AncSA	Mbuti	-0.000276	-0.109
														I2967	I10726	AncSA	Mbuti	-8.9e-05	-0.091
														I2966	I4468	AncSA	Mbuti	5.3e-05	0.09
														I4427	I2966	Mota	Mbuti	-5e-05	-0.083
														I2966	I19528	Mota	AncSA	-5.4e-05	-0.071
														I19529	I10726	AncSA	Mbuti	4.5e-05	0.039
														I2967	I4422	Mota	AncSA	4.2e-05	0.025
														I10726	I11019	Mota	Mbuti	6.3e-05	0.023
														I2967	I4421	AncSA	Mbuti	1e-05	0.012

## Sheet: S8 - DATES
Supplementary Table S8: DATES results
	First reference population: YRI (Yoruba)*						First reference population: LWK (Luhya)*						First reference population: Dinka*						First reference population: Mota*						First reference population: CEU (European)*
Individual ID	Mean date (generations in the past)	Standard error	Mean date (years)	Std. err. (years)	Z-score		Mean date (generations in the past)	Standard error	Mean date (years)	Std. err. (years)	Z-score		Mean date (generations in the past)	Standard error	Mean date (years)	Std. err. (years)	Z-score		Mean date (generations in the past)	Standard error	Mean date (years)	Std. err. (years)	Z-score		Mean date (generations in the past)	Standard error	Mean date (years)	Std. err. (years)	Z-score
I0589	27348.7	11292.3	793112	327478	2.42188		-14715.3	12291.3	-426742	356448	-1.19721		-51.159	94.441	-1483.61	2738.79	-0.541703		-4414.09	9792.98	-128008	283996	-0.45074		-146.848	105.706	-4258.59	3065.47	-1.38921
I0595	871.599	446.019	25276.4	12934.6	1.95417		399.207	214.334	11577	6215.69	1.86255		-12975.5	11905	-376288	345245	-1.08992		468.733	224.227	13593.3	6502.58	2.09044		118.835	114.177	3446.22	3311.13	1.0408
I1048	32.454	48.606	941.166	1409.57	0.667695		32.169	29.514	932.901	855.906	1.08996		24.21	18.6	702.09	539.4	1.30161		-958.857	407.029	-27806.9	11803.8	-2.35575		79.159	24.121	2295.61	699.509	3.28175
I10726	238.308	164.482	6910.93	4769.98	1.44884		325.228	215.869	9431.61	6260.2	1.5066		-11392.3	10838.9	-330377	314328	-1.05106		459.32	436.086	13320.3	12646.5	1.05328		254.37	122.723	7376.73	3558.97	2.07272
I13763	657.694	282.731	19073.1	8199.2	2.32622		121.453	50.915	3522.14	1476.54	2.38541		36081.9	13484.8	1.04638e+06	391059	2.67575		227.467	138.877	6596.54	4027.43	1.6379		43.963	43.353	1274.93	1257.24	1.01407
I13982	149.17	94.111	4325.93	2729.22	1.58504		115.051	67.748	3336.48	1964.69	1.69822		-961.68	250.447	-27888.7	7262.96	-3.83985		-23047.2	21949.2	-668367	636526	-1.05002		149.021	82.831	4321.61	2402.1	1.7991
I13983	-104115	35867.5	-3.01932e+06	1.04016e+06	-2.90276		-13030.2	12709	-377876	368562	-1.02527		-5016.6	12232.5	-145481	354741	-0.410106		466.508	782.886	13528.7	22703.7	0.595882		174.336	74.256	5055.74	2153.42	2.34777
I19528	187.894	194.586	5448.93	5642.99	0.965609		180.423	141.06	5232.27	4090.74	1.27905		299.311	215.537	8680.02	6250.57	1.38868		507.411	317.821	14714.9	9216.81	1.59653		-122.231	286.736	-3544.7	8315.34	-0.426284
I19529	846.68	818.594	24553.7	23739.2	1.03431		450.998	627.045	13078.9	18184.3	0.719243		-6.02	484.493	-174.58	14050.3	-0.0124254		279.264	123.01	8098.66	3567.29	2.27025		450.629	651.086	13068.2	18881.5	0.692119
I2966	125.012	97.229	3625.35	2819.64	1.28575		-71.168	69.845	-2063.87	2025.51	-1.01894		24.068	244.855	697.972	7100.8	0.0982949		571.81	377.843	16582.5	10957.4	1.51335		-823.436	777.848	-23879.6	22557.6	-1.05861
I2967	-532.544	881.843	-15443.8	25573.4	-0.603899		-283.066	930.311	-8208.91	26979	-0.30427		33964.4	10663.4	984967	309238	3.18514		-24191.4	14317.5	-701550	415208	-1.68963		357.272	168.45	10360.9	4885.05	2.12094
I4421	-276.381	334.385	-8015.05	9697.17	-0.826535		9.898	2.16	287.042	62.64	4.58241		11.194	3.308	324.626	95.932	3.38392		968.156	569.933	28076.5	16528.1	1.69872		9.991	2.288	289.739	66.352	4.3667
I4422	-144155	37529.4	-4.1805e+06	1.08835e+06	-3.84113		-25329.1	14190.1	-734545	411513	-1.78498		47.037	32.608	1364.07	945.632	1.4425		80870.2	32742.1	2.34524e+06	949520	2.46992		153656	33667	4.45603e+06	976343	4.564
I4426	16.577	13.864	480.733	402.056	1.19569		25.236	13.979	731.844	405.391	1.80528		7083.05	2300.39	205409	66711.4	3.07906		-66046.3	23959.4	-1.91534e+06	694822	-2.7566		64.342	63.821	1865.92	1850.81	1.00816
I4427	98.874	145.009	2867.35	4205.26	0.681847		63.71	183.833	1847.59	5331.16	0.346565		-26097	16400.2	-756814	475605	-1.59126		-38242.7	21966.2	-1.10904e+06	637020	-1.74098		-13084.6	10675.2	-379452	309580	-1.2257
I4468	234.306	144.193	6794.87	4181.6	1.62495		226.309	132.975	6562.96	3856.28	1.70189		348.957	109.18	10119.8	3166.22	3.19616		405.012	294.92	11745.3	8552.68	1.37329		180.486	82.824	5234.09	2401.9	2.17915
I8808	4290.23	1876.38	124417	54415.1	2.28643		8958.89	3113.75	259808	90298.6	2.87721		-70.213	95.638	-2036.18	2773.5	-0.734154		-8100.28	5049.11	-234908	146424	-1.6043		15.006	50.73	435.174	1471.17	0.295801
I8821	-26421.1	14514	-766213	420905	-1.8204		-51094.3	23218	-1.48174e+06	673322	-2.20063		14.65	16.973	424.85	492.217	0.863136		-16964.7	10254.3	-491975	297375	-1.65439		-121.801	126.9	-3532.23	3680.1	-0.959819
I8930	840.296	332.858	24368.6	9652.88	2.52449		661.215	294.678	19175.2	8545.66	2.24386		-25813.2	15383.5	-748582	446120	-1.67798		385.213	339.057	11171.2	9832.65	1.13613		150.211	772.3	4356.12	22396.7	0.194498
I8931	-12951.4	9705.41	-375590	281457	-1.33445		-12120.3	9655.38	-351490	280006	-1.25529		-24652.5	19571.6	-714923	567576	-1.25961		-23519.6	14596.7	-682069	423303	-1.6113		405.943	423.914	11772.3	12293.5	0.957607
KPL001	1169.36	1302.29	33911.3	37766.4	0.897924		5901.83	2246.22	171153	65140.4	2.62745		-328.626	301.305	-9530.15	8737.84	-1.09068		-63139.4	25707.7	-1.83104e+06	745524	-2.45605		-733.386	627.983	-21268.2	18211.5	-1.16784
NYA002	178.973	56.371	5190.22	1634.76	3.17491		158.215	48.272	4588.23	1399.89	3.27757		145.213	80.032	4211.18	2320.93	1.81444		67649	20345.5	1.96182e+06	590018	3.32502		118.683	97.76	3441.81	2835.04	1.21402
NYA003	81230.4	31414.5	2.35568e+06	911020	2.58576		-11444.3	10172.3	-331884	294996	-1.12504		673.585	263.282	19534	7635.18	2.55842		761.814	368.248	22092.6	10679.2	2.06875		29740.2	10661.2	862467	309176	2.78957
*All results used ancient southern African foragers as the second reference population

## Sheet: S9 - proportions
Supplementary Table S9: Estimated ancestry proportions from admixture graph models
		Model 1			Model 2			Model 3
Individual ID	Country/region	Mota-related	Central African-related	Southern African-related	Mota-related	Central African-related	Southern African-related	Mota-related	Central African-related	Southern African-related
I8808	Kenya (western)	0.619358	0.198567	0.182075	0.622286	0.198355	0.179359	0.615487	0.193122	0.191391
I8821	Tanzania (inland)	0.527928	0.152536	0.319536	0.535384	0.137657	0.326959	0.539754	0.124529	0.335717
I4426	Malawi	0.25483	0.190062	0.555108	0.258474	0.193726	0.5478	0.265765	0.171637	0.562599
KPL001	Kenya (western)				0.532666	0.313806	0.153528	0.543339	0.287705	0.168956
I13982	Tanzania (inland)				0.535384	0.137657	0.326959	0.539754	0.124529	0.335717
I0589	Tanzania (coastal)				0.479871	0.142366	0.377763	0.489723	0.119301	0.390976
I19528	Malawi				0.306675	0.085037	0.608288	0.300458	0.07664	0.622902
I4427	Malawi				0.296046	0.076525	0.627429	0.297689	0.072132	0.630179
I2966	Malawi				0.274743	0.113602	0.611655	0.273031	0.097113	0.629856
I4421	Malawi				0.27434	0.067418	0.658242	0.289378	0.050181	0.660441
I10726	Zambia				0.217493	0.122637	0.65987	0.22162	0.087065	0.691315
NYA002	Kenya (western)							0.615487	0.193122	0.191391
I13763	Tanzania (inland)							0.539754	0.124529	0.335717
I13983	Tanzania (inland)							0.539754	0.124529	0.335717
I0595	Kenya (coastal)							0.489723	0.119301	0.390976
I1048	Tanzania (coastal)							0.489723	0.119301	0.390976
I4468	Malawi							0.297689	0.072132	0.630179
I2967	Malawi							0.273031	0.097113	0.629856
Ancestry proportions for eastern and south-central African foragers inferred from the three primary admixture graph models.

## Sheet: S10 - residuals
Supplementary Table S10: Most significant residuals from admixture graph Models 2 and 3
Model 2
Population A	Population B	Population C	Population D	Predicted f4(A, B; C, D)	Observed f4(A, B; C, D)	Difference	Std. err.	Z-score
AncSA	Aka	I4426	I4427	-0.000899	0.000223	0.001123	0.000371	3.028
AncSA	French	I4426	I4427	-0.000179	0.001307	0.001487	0.000506	2.937
AncSA	I8821	I4426	I4427	-0.00011	0.00161	0.00172	0.000595	2.89
I4426	I4421	I13982	I8821	0	0.00268	0.00268	0.000941	2.848
Neanderthal	I4421	Yoruba	I13982	0.003756	0.001305	-0.002451	0.000868	-2.824
I13982	I0589	I4421	I19528	-7.8e-05	-0.00419	-0.004113	0.001518	-2.708
French	I13982	I4426	I4421	-0.001258	-0.003641	-0.002383	0.000882	-2.703
Neanderthal	AncSA	I4426	I13982	-0.000968	-0.002461	-0.001494	0.000559	-2.67
Yoruba	I13982	I4421	I10726	0.000144	0.003462	0.003318	0.001243	2.67
Neanderthal	I4421	Agaw	I13982	3.3e-05	-0.002389	-0.002422	0.000923	-2.625
Model 3
Population A	Population B	Population C	Population D	Predicted f4(A, B; C, D)	Observed f4(A, B; C, D)	Difference	Std. err.	Z-score
Neanderthal	I4468	NYA002	I0595	-0.001675	0.005386	0.00706	0.001885	3.746
Neanderthal	Yoruba	Yoruba	NYA002	-0.007033	-0.009171	-0.002138	0.000585	-3.655
Neanderthal	I4468	Yoruba	NYA002	0.004569	-0.000136	-0.004705	0.001321	-3.562
Neanderthal	I4468	Mbuti	NYA002	0.007527	0.002863	-0.004664	0.001328	-3.512
Neanderthal	I4468	French	NYA002	0.001303	-0.003414	-0.004717	0.001351	-3.49
Neanderthal	I4468	Agaw	NYA002	0.001445	-0.003314	-0.004759	0.001366	-3.485
AncSA	I19528	I13983	I0589	-0.000695	-0.006831	-0.006136	0.00177	-3.467
Neanderthal	I19528	I13983	I0589	-0.000523	-0.00687	-0.006347	0.001845	-3.44
Neanderthal	Aka	Yoruba	NYA002	-0.002452	-0.004372	-0.001919	0.000558	-3.437
I8821	I19528	I13763	I0589	0.002728	-0.00278	-0.005508	0.001605	-3.432
Top 10 most significant residual f-statistics observed in admixture graph Models 2 (top) and 3 (bottom).
AncSA, ancient southern African foragers

[truncated: 2 more sheets: S11 - add-one, S12 - European]
